# Supplementary material for: Intraocular Cytokine Level Prediction from Fundus Images and Optical Coherence Tomography
Source: Sensors (Basel). 2025 Dec 4;25(23):7382. doi: 10.3390/s25237382 (PMC12694473; doi:10.3390/s25237382)
Supplement: Supplementary file 1 [file sensors-25-07382-s001.zip]

Archive with 1 entries (1 files):
- sensors-3960509-supplementary.pdf
